# Supplementary material for: Asia-wide phylogeography of wild boar (Sus scrofa) based on mitochondrial DNA and Y-chromosome: Revising the migration routes of wild boar in Asia
Source: PLoS One. 2020 Aug 24;15(8):e0238049. doi: 10.1371/journal.pone.0238049 (PMC7444817; doi:10.1371/journal.pone.0238049)
Supplement: S1 Table — Published 112 mtDNA control region sequences were obtained from GenBank. (XLSX) [file pone.0238049.s002.xlsx]

## Sheet: S1 Table
S1 Table List of mtDNA control region and two Y-Chromosome genes (AMELY, USP9Y) sequences used for phylogenetic and phylogeographical analyses. Published 156 mtDNA control region sequences were obtained from GenBank.
Indv. ID	Location Code	mtDNA control region				Y-Chromosome			Species	Country	Location	Reference
		Haplotype (576-bp)	haplogroup	Haplotypes (1,014-bp)	GenBank Accession No.	Haplotypes AMELY+USP9Y (968-bp)	GenBank Accession No. AMELY (543-bp)	GenBank Accession No. USP9Y (425-bp )
BUR01	BUR	WB01	C3		AY884623				S. scrofa	Burma	Tenasserim, Bok Pyin	Larson et al. 2005
BUR02	BUR	WB01	C3		AY884712				S. scrofa	Burma	Tenasserim, Champang	Larson et al. 2005
BUR03	BUR	WB02	C3		AY884629				S. scrofa	Burma	Tenasserim, Kisseraing Island	Larson et al. 2005
BUR04	BUR	WB03	C3		AY884647				S. scrofa	Burma	Tenasserim, Tanjong Budak	Larson et al. 2005
BUR05	BUR	WB04	C3		AY884695				S. scrofa	Burma	Tenasserim, Boyse's Point	Larson et al. 2005
CN01 (SW)	CNSW	WB05	C3		AY884610				S. scrofa	China	Sichuan, Wen Chuan	Larson et al. 2005
CN04 (Ce)	CMC	WB06	C3		AY884684				S. scrofa	China	Shanxi Tai-Yuan-Fu	Larson et al. 2005
CN02 (Ce)	CNC	WB06	C3		AY884627				S. scrofa	China	Shanxi Fen Chow	Larson et al. 2005
CN03 (Ce)	CNC	WB06	C3		AY884639				S. scrofa	China	Shensi, Yen-An-Fu	Larson et al. 2005
CN05 (SW)	CNSW	WB07	C3		AY884640				S. scrofa	China	Mt Omei, Sichuan	Larson et al. 2005
CN06 (SE)	CNSE	WB08	C3		AY884641				S. scrofa	China	Hunan Kiangsu	Larson et al. 2005
CN08 (Ce)	CNC	WB09	C3		AY884642				S. scrofa	China	Gansu Nanking	Larson et al. 2005
CN07 (SE)	CNSE	WB09	C3		FJ601521				S. scrofa	China	Zhejiang, Jinhua county	Larson et al. 2010
CN10 (NE)	CNNE	WB10	C3		FJ601528				S. scrofa	China	Heilongjiang, Fujin county	Larson et al. 2010
CN11 (NE)	CNNE	WB10	C3		FJ601529				S. scrofa	China	Heilongjiang, Fujin county	Larson et al. 2010
CN09 (SE)	CNSE	WB10	C3		FJ601522				S. scrofa	China	Zhejiang, Jinhua county	Larson et al. 2010
CN12 (SE)	CNSE	WB10	C3		AY884683				S. scrofa	China	Hunan Yochow	Larson et al. 2005
D_CYN_13202 (SW)	CYN	WB10	C3	Hap_19	KY911592				S. scrofa	China	Yunnan	This study
D_CYN_13205 (SW)	CYN	WB10	C3	Hap_19	KY911593	Y_Hap 05	KY911751	KY911928	S. scrofa	China	Yunnan	This study
CN13 (SW)	CNSW	WB11	C3		AY884685				S. scrofa	China	Sichuan, Suifu	Larson et al. 2005
CN14 (H)	CNH	WB12	C3		FJ601523				S. scrofa	China	Hainan, Sanya city	Larson et al. 2010
CN15 (H)	CNH	WB13	C3		FJ601524				S. scrofa	China	Hainan, Sanya city	Larson et al. 2010
CN16 (SE)	CNSE	WB14	C3		FJ601525				S. scrofa	China	Jiangxi, Jinan county	Larson et al. 2010
CN17 (NE)	CNNE	WB15	C3		FJ601526				S. scrofa	China	Heilongjiang, Fujin county	Larson et al. 2010
CN18 (NE)	CNNE	WB15	C3		FJ601527				S. scrofa	China	Heilongjiang, Fujin county	Larson et al. 2010
IN01	IN	WB16	C1		AY884612				S. scrofa	India	Kashmir, Valley of Kashmir	Larson et al. 2005
IN02	IN	WB16	C1		AY884674				S. scrofa	India	Monghyr, Bengal lower	Larson et al. 2005
IN03	IN	WB16	C1		AY884689				S. scrofa	India	Kashmir, Woolar Lake	Larson et al. 2005
IN04	IN	WB17	C1		AY884709				S. scrofa	India	Surguja, Ambikapur	Larson et al. 2005
IND01	IND	WB18	A		AY884609				S. scrofa	Indonesia	Natuna Islands, Bunguran, near Lingung Island	Larson et al. 2005
IND02	IND	WB19	A		AY884611				S. scrofa	Indonesia	Sumatra, Pulo Payong	Larson et al. 2005
IND03	IND	WB20	A		AY884614				S. scrofa	Indonesia	Sumatra, Pulo Tuengku	Larson et al. 2005
IND04	IND	WB21	A		AY884625				S. scrofa	Indonesia	Simalur island, Sumatra	Larson et al. 2005
IND05	IND	WB22	A		AY884644				S. scrofa	Indonesia	Nias Samasama	Larson et al. 2005
IND06	IND	WB23	A		AY884645				S. scrofa	Indonesia	Lingga archipelago, Lingga island	Larson et al. 2005
IND07	IND	WB24	A		AY884648				S. scrofa	Indonesia	Rhio archipelago, Pulo Jombol	Larson et al. 2005
IND08	IND	WB24	A		AY884659				S. scrofa	Indonesia	Rhio archipelago, Pulo Penjait river	Larson et al. 2005
MAL01	MAL	WB24	A		AY884632				S. scrofa	Malaysia	Johore	Larson et al. 2005
MAL02	MAL	WB24	A		AY884676				S. scrofa	Malaysia	Johore, Mount Austin	Larson et al. 2005
IND11	IND	WB25	A		AY884658				S. scrofa	Indonesia	Nias, Tarussan Bay	Larson et al. 2005
IND12	IND	WB26	A		AY884662				S. scrofa	Indonesia	Sumatra, Rau Bay	Larson et al. 2005
IND13	IND	WB27	A		AY884663				S. scrofa	Indonesia	Sumatra, Siak river	Larson et al. 2005
IND14	IND	WB28	A		AY884687				S. scrofa	Indonesia	Natuna Islands, Pulo Laut	Larson et al. 2005
IND15	IND	WB29	C3		AY884688				S. scrofa	Indonesia	Halmahera island, Wasile district, Kampung, Loleba	Larson et al. 2005
IRA01	IRA	WB30	C2		AY884622				S. scrofa	Iran	Hamadan	Larson et al. 2005
IRA38	IRA	WB30	C2		KR075784				S. scrofa	Iran	Kurdistan- Hasanabad	Khalizadeh et al. 2016
IRA39	IRA	WB30	C2		KR075783				S. scrofa	Iran	Kurdistan- Hasanabad	Khalizadeh et al. 2016
IRA40	IRA	WB30	C2		KR075782				S. scrofa	Iran	Kurdistan- Bijar	Khalizadeh et al. 2016
IRA41	IRA	WB30	C2		KR075781				S. scrofa	Iran	Azerbaijan Garbi- Shahin Dej	Khalizadeh et al. 2016
IRA45	IRA	WB30	C2		KR075777				S. scrofa	Iran	Azerbaijan Garbi- Chaldiran	Khalizadeh et al. 2016
IRA46	IRA	WB30	C2		KR075776				S. scrofa	Iran	Azerbaijan Garbi- Maku	Khalizadeh et al. 2016
IRA47	IRA	WB30	C2		KR075775				S. scrofa	Iran	Azerbaijan Shargi- Diznab	Khalizadeh et al. 2016
IRA48	IRA	WB30	C2		KR075774				S. scrofa	Iran	Azerbaijan Shargi- Bostanabad	Khalizadeh et al. 2016
IRA49	IRA	WB30	C2		KR075773				S. scrofa	Iran	Azerbaijan Shargi- Tasuj	Khalizadeh et al. 2016
IRA50	IRA	WB30	C2		KR075772				S. scrofa	Iran	Azerbaijan Shargi- Bostanabad	Khalizadeh et al. 2016
IRA51	IRA	WB30	C2		KR075771				S. scrofa	Iran	Azerbaijan Shargi- Hashtrood	Khalizadeh et al. 2016
IRA57	IRA	WB30	C2		KR075765				S. scrofa	Iran	Ardabil- Khalkhal	Khalizadeh et al. 2016
IRA02	IRA	WB31	C3		AY884638				S. scrofa	Iran	Mazanderon, 25km East of Gorgon	Larson et al. 2005
IRA33	IRA	WB31	C3		KR075789				S. scrofa	Iran	Mazandaran-Kiasar	Khalizadeh et al. 2016
IRA03	IRA	WB32	C2		AY884725				S. scrofa	Iran		Larson et al. 2005
IRA54	IRA	WB32	C2		KR075768				S. scrofa	Iran	Azerbaijan Shargi- Miandoab	Khalizadeh et al. 2016
JPN01	JPN	WB33	C3		AB015084				S. s. leucomystax	Japan		Okumura et al. 1996; Watanobe et al. 1999
JPN02	JPN	WB33	C3		AB041473				S. scrofa	Japan	Miyazaki	Watanobe et al. 2001
JPN03	JPN	WB34	C3		AB015085				S. s. leucomystax	Japan		Okumura et al. 1996; Watanobe et al. 1999
JPN04	JPN	WB35	C3		AB015086				S. s. leucomystax	Japan		Okumura et al. 1996; Watanobe et al. 1999
JPN05	JPN	WB36	C3		AB041467				S. scrofa	Japan	Tokushima	Watanobe et al. 2001
JPN06	JPN	WB37	C3		AB041468				S. scrofa	Japan	Gunma	Watanobe et al. 2001
JPN07	JPN	WB38	C3		AB041469				S. scrofa	Japan	Miyazaki	Watanobe et al. 2001
D_JPN_13006	JPN	WB39	C3	Hap_07	KY911569				S. scrofa	Japan	Tsushima Island in Kyushu	This study
D_JPN_13007	JPN	WB39	C3	Hap_07	KY911571				S. scrofa	Japan	Tsushima Island in Kyushu	This study
D_JPN_13008	JPN	WB39	C3	Hap_07	KY911570				S. scrofa	Japan	Tsushima Island in Kyushu	This study
D_JPN_13009	JPN	WB39	C3	Hap_07	KY911575				S. scrofa	Japan	Tsushima Island in Kyushu	This study
D_JPN_13015	JPN	WB39	C3	Hap_07	KY911573				S. scrofa	Japan	Ohoita Prefecture in Kyushu	This study
D_JPN_13016	JPN	WB39	C3	Hap_07	KY911574				S. scrofa	Japan	Ohoita Prefecture in Kyushu	This study
D_JPN_13020	JPN	WB39	C3	Hap_08	KY911576				S. scrofa	Japan	Miyazaki Prefecture in Kyushu	This study
JPN08	JPN	WB39	C3		AB041470				S. scrofa	Japan	Miyazaki	Watanobe et al. 2001
JPN09	JPN	WB39	C3		D42172				S. s. leucomystax	Japan	.	Okumura et al. 1996; Watanobe et al. 1999
JPN10	JPN	WB39	C3		D42175				S. s. leucomystax	Japan	.	Okumura et al. 1996; Watanobe et al. 1999
JPN11	JPN	WB39	C3		D42177				S. s. leucomystax	Japan	.	Okumura et al. 1996; Watanobe et al. 1999
D_MON_13378	MON	WB39	C3	Hap_04	KY911563	Y_Hap 02	KY911787	KY911869	S. scrofa	Mongolia	N49 05 02.66 E103 58 02.27	This study
D_MON_13397	MON	WB39	C3	Hap_07	KY911572	Y_Hap 02	KY911784	KY911859	S. scrofa	Mongolia	N49 28 27.01 E94 22 41.74	This study
D_MON_13400	MON	WB39	C3	Hap_04	KY911562				S. scrofa	Mongolia	N49 07 19.33 E104 45 13.75	This study
D_RUP_13736	RUP	WB39	C3	Hap_03	KY911560				S. scrofa	Russia	Primorsky Krai, Terneysky district	This study
D_RUP_13738	RUP	WB39	C3	Hap_03	KY911559				S. scrofa	Russia	Primorsky Krai, Krasnoarmeysky district	This study
D_RUP_13742	RUP	WB39	C3	Hap_03	KY911561				S. scrofa	Russia	Primorsky Krai, Krasnoarmeysky district	This study
RUP01	RUP	WB39	C3		AY884711				S. scrofa	Russia	South-East Siberia	Larson et al. 2005
D_JPN_13013	JPN	WB40	C3	Hap_06	KY911566	Y_Hap 04	KY911765	KY911936	S. scrofa	Japan	Shizuoka Prefecture in Honshu	This study
D_JPN_13017	JPN	WB40	C3	Hap_06	KY911568				S. scrofa	Japan	Nagasaki Prefecture in Kyushu	This study
D_JPN_13018	JPN	WB40	C3	Hap_06	KY911565	Y_Hap 04	KY911767	KY911939	S. scrofa	Japan	Nagasaki Prefecture in Kyushu	This study
D_JPN_13019	JPN	WB40	C3	Hap_06	KY911567	Y_Hap 04	KY911768	KY911940	S. scrofa	Japan	Nagasaki Prefecture in Kyushu	This study
JPN12	JPN	WB40	C3		AB041471				S. scrofa	Japan	Miyazaki	Watanobe et al. 2001
JPN13	JPN	WB41	C3		AB041472				S. scrofa	Japan	Miyazaki	Watanobe et al. 2001
JPN14	JPN	WB42	C3		D42171				S. s. leucomystax	Japan	.	Okumura et al. 1996; Watanobe et al. 1999
D_JPN_13012	JPN	WB43	C3	Hap_12	KY911581				S. scrofa	Japan	Fukui Prefecture in Honshu	This study
JPN15	JPN	WB43	C3		D42173				S. s. leucomystax	Japan	.	Okumura et al. 1996; Watanobe et al. 1999
JPN16	JPN	WB43	C3		D42176				S. s. leucomystax	Japan	.	Okumura et al. 1996; Watanobe et al. 1999
D_MON_13396	MON	WB43	C3	Hap_13	KY911582				S. scrofa	Mongolia	N50 20 12.16 E91 35 49.38	This study
JPN17	JPN	WB44	C3		D42174				S. s. leucomystax	Japan	.	Okumura et al. 1996; Watanobe et al. 1999
JPN18	JPN	WB45	C3		D42178				S. s. leucomystax	Japan	.	Okumura et al. 1996; Watanobe et al. 1999
JPNR01	JPNR	WB46	C3		AB015087				S. s. riukiuanus	Japan	Ryukyu	Okumura et al. 1996; Watanobe et al. 1999
JPNR02	JPNR	WB46	C3		D42184				S. s. riukiuanus	Japan	Ryukyu	Okumura et al. 1996
JPNR03	JPNR	WB47	C3		AB015088				S. s. riukiuanus	Japan	Ryukyu	Okumura et al. 1996; Watanobe et al. 1999
JPNR04	JPNR	WB48	C3		AB015089				S. s. riukiuanus	Japan	Ryukyu	Okumura et al. 1996; Watanobe et al. 1999
JPNR05	JPNR	WB49	C3		AB015090				S. s. riukiuanus	Japan	Ryukyu	Okumura et al. 1996; Watanobe et al. 1999
D_KJJ_11332	KJJ	WB50	C3	Hap_29	KY911635	Y_Hap 02	KY911809	KY911877	S. scrofa	S. Korea	Jeju-do	This study
D_KJJ_11333	KJJ	WB50	C3	Hap_29	KY911619				S. scrofa	S. Korea	Jeju-do	This study
D_KJJ_11334	KJJ	WB50	C3	Hap_29	KY911636				S. scrofa	S. Korea	Jeju-do	This study
D_KJJ_12109	KJJ	WB50	C3	Hap_29	KY911615				S. scrofa	S. Korea	Jeju-do	This study
D_KJJ_12110	KJJ	WB50	C3	Hap_29	KY911616				S. scrofa	S. Korea	Jeju-do	This study
D_KJJ_12111	KJJ	WB50	C3	Hap_29	KY911621				S. scrofa	S. Korea	Jeju-do	This study
D_KJJ_12116	KJJ	WB50	C3	Hap_29	KY911622				S. scrofa	S. Korea	Jeju-do	This study
D_KJJ_12117	KJJ	WB50	C3	Hap_29	KY911617				S. scrofa	S. Korea	Jeju-do	This study
D_KJJ_12118	KJJ	WB50	C3	Hap_29	KY911627				S. scrofa	S. Korea	Jeju-do	This study
D_KJJ_13444	KJJ	WB50	C3	Hap_29	KY911618				S. scrofa	S. Korea	Jeju-do	This study
D_KJJ_13445	KJJ	WB50	C3	Hap_29	KY911620				S. scrofa	S. Korea	Jeju-do	This study
D_KJJ_13446	KJJ	WB50	C3	Hap_29	KY911628				S. scrofa	S. Korea	Jeju-do	This study
D_KJJ_13447	KJJ	WB50	C3	Hap_29	KY911613	Y_Hap 02	KY911808	KY911903	S. scrofa	S. Korea	Jeju-do	This study
D_KJJ_13448	KJJ	WB50	C3	Hap_29	KY911625	Y_Hap 02	KY911807	KY911891	S. scrofa	S. Korea	Jeju-do	This study
D_KJJ_13449	KJJ	WB50	C3	Hap_29	KY911623				S. scrofa	S. Korea	Jeju-do	This study
D_KJJ_13450	KJJ	WB50	C3	Hap_29	KY911629	Y_Hap 02	KY911806	KY911854	S. scrofa	S. Korea	Jeju-do	This study
D_KJJ_13451	KJJ	WB50	C3	Hap_29	KY911630				S. scrofa	S. Korea	Jeju-do	This study
D_KJJ_13452	KJJ	WB50	C3	Hap_29	KY911611				S. scrofa	S. Korea	Jeju-do	This study
D_KJJ_13453	KJJ	WB50	C3	Hap_29	KY911614	Y_Hap 02	KY911804	KY911892	S. scrofa	S. Korea	Jeju-do	This study
D_KJJ_13454	KJJ	WB50	C3	Hap_29	KY911632				S. scrofa	S. Korea	Jeju-do	This study
D_KJJ_13455	KJJ	WB50	C3	Hap_29	KY911609				S. scrofa	S. Korea	Jeju-do	This study
D_KJJ_13456	KJJ	WB50	C3	Hap_29	KY911624				S. scrofa	S. Korea	Jeju-do	This study
D_KJJ_13988	KJJ	WB50	C3	Hap_29	KY911612				S. scrofa	S. Korea	Jeju-do	This study
D_KJJ_13992	KJJ	WB50	C3	Hap_29	KY911610				S. scrofa	S. Korea	Jeju-do	This study
D_KJJ_8554	KJJ	WB50	C3	Hap_29	KY911631				S. scrofa	S. Korea	Jeju-do	This study
D_KJJ_8555	KJJ	WB50	C3	Hap_29	KY911633				S. scrofa	S. Korea	Jeju-do	This study
D_KJJ_8556	KJJ	WB50	C3	Hap_29	KY911634	Y_Hap 02	KY911812	KY911855	S. scrofa	S. Korea	Jeju-do	This study
D_KJJ_8557	KJJ	WB50	C3	Hap_29	KY911626	Y_Hap 02	KY911805	KY911893	S. scrofa	S. Korea	Jeju-do	This study
KRJ01	KJJ	WB50	C3		JN251947				S. scrofa	S. Korea	Jeju-do	Han et al. 2011
KRJ02	KJJ	WB50	C3		JN251948				S. scrofa	S. Korea	Jeju-do	Han et al. 2011
KRJ03	KJJ	WB50	C3		JN251949				S. scrofa	S. Korea	Jeju-do	Han et al. 2011
KRJ04	KJJ	WB50	C3		JN251950				S. scrofa	S. Korea	Jeju-do	Han et al. 2011
KRJ05	KJJ	WB50	C3		JN251951				S. scrofa	S. Korea	Jeju-do	Han et al. 2011
KRJ06	KJJ	WB50	C3		JN251952				S. scrofa	S. Korea	Jeju-do	Han et al. 2011
KRJ07	KJJ	WB50	C3		JN251953				S. scrofa	S. Korea	Jeju-do	Han et al. 2011
KRJ08	KJJ	WB50	C3		JN251954				S. scrofa	S. Korea	Jeju-do	Han et al. 2011
KRJ09	KJJ	WB50	C3		JN251955				S. scrofa	S. Korea	Jeju-do	Han et al. 2011
KRJ10	KJJ	WB50	C3		JN251956				S. scrofa	S. Korea	Jeju-do	Han et al. 2011
KRJ11	KJJ	WB50	C3		JN251957				S. scrofa	S. Korea	Jeju-do	Han et al. 2011
LAO	LAO	WB51	C3		DQ444703				S. scrofa	Laos		Robins et al. 2006
NEP01	NEP	WB52	B		AY884620				S. scrofa	Nepal	Dharan Bazar	Larson et al. 2005
PAK	PAK	WB53	B		AY884618				S. scrofa	Pakistan	Lahore, Sailkot	Larson et al. 2005
D_RUP_11029	RUP	WB54	C3	Hap_17	KY911590				S. scrofa	Russia	Primorsky Krai, Lazo district	This study
RUP02	RUP	WB54	C3		AY884691				S. scrofa	Russia	Vladivostock	Larson et al. 2005
RUP03	RUP	WB54	C3		AY884692				S. scrofa	Russia	Vladivostock	Larson et al. 2005
D_KGG_10499	SKR	WB55	C3	Hap_38	KY911665	Y_Hap 02	KY911827	KY911895	S. scrofa	S. Korea	Gyeonggi-do	This study
SKR02	SKR	WB55	C3		AY879775				S. scrofa	S. Korea		Cho et al. 2009
D_KGG_12134	SKR	WB56	C3	Hap_40	KY911671				S. scrofa	S. Korea	Gyeonggi-do	This study
D_KGW_5255	SKR	WB56	C3	Hap_40	KY911678				S. scrofa	S. Korea	Gangwon-do	This study
D_KJL_11516	SKR	WB56	C3	Hap_40	KY911673				S. scrofa	S. Korea	Jeollanam-do	This study
D_KJL_440	SKR	WB56	C3	Hap_40	KY911679	Y_Hap 02	KY911802	KY911917	S. scrofa	S. Korea	Jeollanam-do	This study
D_KJL_441	SKR	WB56	C3	Hap_40	KY911682				S. scrofa	S. Korea	Jeollanam-do	This study
D_KJL_442	SKR	WB56	C3	Hap_40	KY911674				S. scrofa	S. Korea	Jeollanam-do	This study
D_KJL_443	SKR	WB56	C3	Hap_40	KY911675	Y_Hap 02	KY911803	KY911888	S. scrofa	S. Korea	Jeollanam-do	This study
D_KJL_444	SKR	WB56	C3	Hap_40	KY911672				S. scrofa	S. Korea	Jeollanam-do	This study
D_KJL_445	SKR	WB56	C3	Hap_40	KY911676				S. scrofa	S. Korea	Jeollanam-do	This study
D_KJL_446	SKR	WB56	C3	Hap_40	KY911681	Y_Hap 02	KY911801	KY911852	S. scrofa	S. Korea	Jeollanam-do	This study
D_KJL_7100	SKR	WB56	C3	Hap_40	KY911683				S. scrofa	S. Korea	Jeollanam-do	This study
D_KJL_9032	SKR	WB56	C3	Hap_40	KY911680	Y_Hap 02	KY911799	KY911889	S. scrofa	S. Korea	Jeollanam-do	This study
D_KJL_9033	SKR	WB56	C3	Hap_40	KY911677	Y_Hap 02	KY911800	KY911919	S. scrofa	S. Korea	Jeollanam-do	This study
D_KJL_9428	SKR	WB56	C3	Hap_40	KY911684				S. scrofa	S. Korea	Jeollanam-do	This study
SKR04	SKR	WB56	C3		AY534288				S. scrofa	S. Korea		Cho et al. 2009
SKR05	SKR	WB56	C3		AY879771				S. scrofa	S. Korea		Cho et al. 2009
SKR06	SKR	WB57	C3		AY534286				S. scrofa	S. Korea		Cho et al. 2009
SKR07	SKR	WB58	C3		AY534287				S. scrofa	S. Korea		Cho et al. 2009
SKR08	SKR	WB58	C3		AY879772				S. scrofa	S. Korea		Cho et al. 2009
SKR09	SKR	WB59	C3		AY879773				S. scrofa	S. Korea		Cho et al. 2009
SKR10	SKR	WB60	C3		AY879774				S. scrofa	S. Korea		Cho et al. 2009
SKR11	SKR	WB61	C3		AY879776				S. scrofa	S. Korea		Cho et al. 2009
D_KJJ_8558	KJJ	WB62	C3	Hap_41	KY911693				S. scrofa	S. Korea	Jeju-do	This study
D_NKW_11590	NKR	WB62	C3	Hap_41	KY911686	Y_Hap 02	NA	KY911868	S. scrofa	N. Korea	Pyeonganbuk-do	This study
D_NKW_13402	NKR	WB62	C3	Hap_41	KY911691				S. scrofa	N. Korea	Hwanghaebuk-do	This study
D_KGG_12138	SKR	WB62	C3	Hap_41	KY911685				S. scrofa	S. Korea	Gyeonggi-do	This study
D_KGS_10325	SKR	WB62	C3	Hap_41	KY911696	Y_Hap 02	KY911822	KY911900	S. scrofa	S. Korea	Busan	This study
D_KGS_10593	SKR	WB62	C3	Hap_41	KY911697	Y_Hap 02	KY911823	KY911915	S. scrofa	S. Korea	Gyeongsangbuk-do	This study
D_KGS_10594	SKR	WB62	C3	Hap_41	KY911687	Y_Hap 02	KY911824	KY911910	S. scrofa	S. Korea	Gyeongsangbuk-do	This study
D_KGS_10689	SKR	WB62	C3	Hap_41	KY911698				S. scrofa	S. Korea	Gyeongsangbuk-do	This study
D_KGW_12618	SKR	WB62	C3	Hap_41	KY911688				S. scrofa	S. Korea	Gangwon-do	This study
D_KGW_12621	SKR	WB62	C3	Hap_41	KY911689				S. scrofa	S. Korea	Gangwon-do	This study
D_KGW_2583	SKR	WB62	C3	Hap_41	KY911694	Y_Hap 02	KY911815	KY911898	S. scrofa	S. Korea	Gangwon-do	This study
D_KGW_2692	SKR	WB62	C3	Hap_41	KY911695	Y_Hap 02	KY911813	KY911902	S. scrofa	S. Korea	Gangwon-do	This study
D_KGW_3909	SKR	WB62	C3	Hap_41	KY911690	Y_Hap 02	KY911811	KY911866	S. scrofa	S. Korea	Gangwon-do	This study
D_KGW_7721	SKR	WB62	C3	Hap_41	KY911692				S. scrofa	S. Korea	Gangwon-do	This study
SKR12	SKR	WB62	C3		AY879777				S. scrofa	S. Korea		Cho et al. 2009
SKR13	SKR	WB62	C3		AY879778				S. scrofa	S. Korea		Cho et al. 2009
SKR14	SKR	WB62	C3		AY879783				S. scrofa	S. Korea		Cho et al. 2009
SKR17	SKR	WB63	C3		AY879780				S. scrofa	S. Korea		Cho et al. 2009
SKR18	SKR	WB64	C3		AY879781				S. scrofa	S. Korea		Cho et al. 2009
D_KGG_10349	SKR	WB65	C3	Hap_31	KY911647	Y_Hap 02	KY911829	KY911862	S. scrofa	S. Korea	Gyeonggi-do	This study
D_KGG_10696	SKR	WB65	C3	Hap_31	KY911649	Y_Hap 02	KY911826	KY911874	S. scrofa	S. Korea	Gyeonggi-do	This study
D_KGG_10697	SKR	WB65	C3	Hap_31	KY911650	Y_Hap 02	KY911825	KY911879	S. scrofa	S. Korea	Gyeonggi-do	This study
D_KGG_12135	SKR	WB65	C3	Hap_31	KY911642				S. scrofa	S. Korea	Gyeonggi-do	This study
D_KGG_12136	SKR	WB65	C3	Hap_31	KY911643				S. scrofa	S. Korea	Gyeonggi-do	This study
D_KGS_10690	SKR	WB65	C3	Hap_31	KY911644	Y_Hap 02	KY911821	KY911921	S. scrofa	S. Korea	Gyeongsangbuk-do	This study
D_KGS_10691	SKR	WB65	C3	Hap_31	KY911653	Y_Hap 02	KY911820	KY911905	S. scrofa	S. Korea	Gyeongsangbuk-do	This study
D_KGS_10694	SKR	WB65	C3	Hap_31	KY911645	Y_Hap 02	KY911817	KY911883	S. scrofa	S. Korea	Gyeongsangbuk-do	This study
D_KGW_2610	SKR	WB65	C3	Hap_31	KY911651	Y_Hap 02	KY911816	KY911876	S. scrofa	S. Korea	Gangwon-do	This study
D_KGW_4068	SKR	WB65	C3	Hap_31	KY911652	Y_Hap 02	KY911810	KY911890	S. scrofa	S. Korea	Gangwon-do	This study
D_KGW_9582	SKR	WB65	C3	Hap_31	KY911648				S. scrofa	S. Korea	Gangwon-do	This study
D_KGW_9947	SKR	WB65	C3	Hap_31	KY911646				S. scrofa	S. Korea	Gangwon-do	This study
SKR19	SKR	WB65	C3		AY879782				S. scrofa	S. Korea		Cho et al. 2009
SRI	SRI	WB66	B		AY884636				S. scrofa	Sri Lanka		Larson et al. 2005
TAI	TAI	WB67	C3		AY884630				S. scrofa	Thailand	Trang Trong	Larson et al. 2005
TAW	TAW	WB68	C3		AY884617				S. scrofa	Taiwan	Nan Tou, Jen-Ai, Hua-Chi Village	Larson et al. 2005
D_RUP_13735	RUP	WB69	C3	Hap_01	KY911551	Y_Hap 02	KY911779	KY911896	S. scrofa	Russia	Primorsky Krai, Terneysky district	This study
D_RUP_13739	RUP	WB69	C3	Hap_01	KY911552				S. scrofa	Russia	Primorsky Krai, Terneysky district	This study
D_RUP_13740	RUP	WB69	C3	Hap_01	KY911553				S. scrofa	Russia	Primorsky Krai, Terneysky district	This study
D_RUP_13741	RUP	WB69	C3	Hap_01	KY911554				S. scrofa	Russia	Primorsky Krai, Terneysky district	This study
D_RUP_13744	RUP	WB69	C3	Hap_01	KY911550				S. scrofa	Russia	Primorsky Krai, Krasnoarmeysky district	This study
D_RUP_11031	RUP	WB70	C3	Hap_02	KY911555				S. scrofa	Russia	Primorsky Krai, Lazo district	This study
D_RUP_13737	RUP	WB70	C3	Hap_02	KY911556				S. scrofa	Russia	Primorsky Krai, Krasnoarmeysky district	This study
D_RUP_13743	RUP	WB70	C3	Hap_02	KY911557				S. scrofa	Russia	Primorsky Krai, Terneysky district	This study
D_RUP_13745	RUP	WB70	C3	Hap_02	KY911558	Y_Hap 02	KY911780	KY911875	S. scrofa	Russia	Primorsky Krai, Terneysky district	This study
D_MON_13399	MON	WB71	C3	Hap_10	KY911578				S. scrofa	Mongolia	N48 50 35.25 E110 20 14.70	This study
D_MON_13395	MON	WB72	C3	Hap_05	KY911564				S. scrofa	Mongolia	N48 51 39.99 E106 52 23.57	This study
D_MON_13398	MON	WB73	C3	Hap_09	KY911577				S. scrofa	Mongolia	N48 39 31.15 E100 35 57.13	This study
D_CYN_13206	CYN	WB75	C3	Hap_14	KY911583	Y_Hap 05	KY911752	KY911931	S. scrofa	China	Yunnan	This study
D_MON_13376	MON	WB76	C3	Hap_15	KY911586	Y_Hap 02	KY911798	KY911920	S. scrofa	Mongolia	N48 00 06.56 E109 45 24.90	This study
D_MON_13401	MON	WB76	C3	Hap_15	KY911587	Y_Hap 02	KY911781	KY911867	S. scrofa	Mongolia	N48 50 35.25 E110 20 14.70	This study
D_RUC_11200	RUC	WB76	C3	Hap_15	KY911584				S. scrofa	Russia	Chitinskaya oblast	This study
D_RUC_11201	RUC	WB76	C3	Hap_15	KY911588	Y_Hap 02	KY911785	KY911863	S. scrofa	Russia	Chitinskaya oblast	This study
D_RUC_11202	RUC	WB76	C3	Hap_15	KY911585	Y_Hap 02	KY911786	KY911858	S. scrofa	Russia	Chitinskaya oblast	This study
D_MON_13377	MON	WB77	C3	Hap_16	KY911589	Y_Hap 02	KY911796	KY911871	S. scrofa	Mongolia	N48 41 17.21 E110 11 47.54	This study
SKR01	SKR	WB78	C3		AY534282				S. scrofa	S. Korea		Cho et al. 2009
D_RUC_11203	RUC	WB79	C3	Hap_18	KY911591				S. scrofa	Russia	Chitinskaya oblast	This study
D_JPN_13021	JPN	WB80	C3	Hap_20	KY911594				S. scrofa	Japan	Miyazaki Prefecture in Kyushu	This study
D_CYN_13201	CYN	WB81	C3	Hap_21	KY911595				S. scrofa	China	Yunnan	This study
D_VIE_13022	VIE	WB82	C3	Hap_22	KY911596				S. scrofa	Vietnam		This study
D_VIE_13994	VIE	WB82	C3	Hap_22	KY911597				S. scrofa	Vietnam		This study
D_CXJ_13199	CXJ	WB83	C3	Hap_23	KY911598				S. scrofa	China	Xinjiang	This study
D_KCC_12649	SKR	WB84	C3	Hap_24	KY911599	Y_Hap 02	KY911828	KY911886	S. scrofa	S. Korea	Chungcheongnam-do	This study
D_CXJ_13193	CXJ	WB85	C3	Hap_26	KY911601				S. scrofa	China	Xinjiang	This study
D_CXJ_13194	CXJ	WB85	C3	Hap_26	KY911604				S. scrofa	China	Xinjiang	This study
D_CXJ_13195	CXJ	WB85	C3	Hap_26	KY911605				S. scrofa	China	Xinjiang	This study
D_CXJ_13196	CXJ	WB85	C3	Hap_26	KY911606	Y_Hap 05	KY911747	KY911923	S. scrofa	China	Xinjiang	This study
D_CXJ_13197	CXJ	WB85	C3	Hap_26	KY911602				S. scrofa	China	Xinjiang	This study
D_CXJ_13198	CXJ	WB85	C3	Hap_26	KY911603	Y_Hap 05	KY911748	KY911926	S. scrofa	China	Xinjiang	This study
D_CYN_13204	CYN	WB85	C3	Hap_25	KY911600				S. scrofa	China	Yunnan	This study
D_CYN_13203	CYN	WB86	C3	Hap_27	KY911607	Y_Hap 05	KY911750	KY911924	S. scrofa	China	Yunnan	This study
D_CYN_13200	CYN	WB87	C3	Hap_28	KY911608	Y_Hap 05	KY911749	KY911929	S. scrofa	China	Yunnan	This study
D_RUP_11028	RUP	WB88	C3	Hap_30	KY911637	Y_Hap 02	KY911773	KY911872	S. scrofa	Russia	Primorsky Krai, Lazo district	This study
D_RUP_11030	RUP	WB88	C3	Hap_30	KY911638	Y_Hap 02	KY911774	KY911870	S. scrofa	Russia	Primorsky Krai, Lazo district	This study
D_RUP_11032	RUP	WB88	C3	Hap_30	KY911639	Y_Hap 02	KY911782	KY911913	S. scrofa	Russia	Primorsky Krai, Terney district	This study
D_RUP_11033	RUP	WB88	C3	Hap_30	KY911641				S. scrofa	Russia	Primorsky Krai, Terney district	This study
D_RUP_11034	RUP	WB88	C3	Hap_30	KY911640				S. scrofa	Russia	Primorsky Krai, Terney district	This study
SKR03	SKR	WB89	C3		AY534284				S. scrofa	S. Korea		Cho et al. 2009
D_VIE_13025	VIE	WB90	C3	Hap_33	KY911659				S. scrofa	Vietnam		This study
D_VIE_13026	VIE	WB90	C3	Hap_32	KY911656				S. scrofa	Vietnam		This study
D_VIE_13996	VIE	WB90	C3	Hap_32	KY911654				S. scrofa	Vietnam		This study
D_VIE_13999	VIE	WB90	C3	Hap_33	KY911657	Y_Hap 02	KY911793	KY911911	S. scrofa	Vietnam		This study
D_VIE_14000	VIE	WB90	C3	Hap_32	KY911655	Y_Hap 02	KY911794	KY911906	S. scrofa	Vietnam		This study
D_VIE_14001	VIE	WB90	C3	Hap_33	KY911658	Y_Hap 02	KY911791	NA	S. scrofa	Vietnam		This study
D_IND_14012	IND	WB91	C3	Hap_34	KY911660	Y_Hap 03	KY911842	KY911851	S. scrofa	Indonesia	Sumatra, Bengkulu	This study
D_IND_14019	IND	WB91	C3	Hap_35	KY911661	Y_Hap 01	KY911844	KY911948	S. scrofa	Indonesia	Flores, Larantuka	This study
D_IND_14017	IND	WB92	C3	Hap_36	KY911662	Y_Hap 02	KY911832	KY911904	S. scrofa	Indonesia	Sumbawa Besar	This study
D_IND_13030	IND	WB93	C3	Hap_37	KY911663				S. scrofa	Indonesia	Sumbawa Besar	This study
D_IND_14016	IND	WB93	C3	Hap_37	KY911664	Y_Hap 02	KY911833	KY911909	S. scrofa	Indonesia	Sumbawa Besar	This study
D_VIE_13023	VIE	WB94	C3	Hap_39	KY911667				S. scrofa	Vietnam		This study
D_VIE_13024	VIE	WB94	C3	Hap_39	KY911670				S. scrofa	Vietnam		This study
D_VIE_13995	VIE	WB94	C3	Hap_39	KY911666				S. scrofa	Vietnam		This study
D_VIE_13997	VIE	WB94	C3	Hap_39	KY911668	Y_Hap 02	KY911778	KY911901	S. scrofa	Vietnam		This study
D_VIE_13998	VIE	WB94	C3	Hap_39	KY911669	Y_Hap 02	KY911792	KY911916	S. scrofa	Vietnam		This study
D_KGS_10692	SKR	WB95	C3	Hap_42	KY911699	Y_Hap 02	KY911819	KY911885	S. scrofa	S. Korea	Gyeongsangbuk-do	This study
D_DAG_13189	DAG	WB96	C2	Hap_43	KY911702				S. scrofa	Russia	Caucasian mountains	This study
D_DAG_13747	DAG	WB96	C2	Hap_43	KY911700				S. scrofa	Russia	Village Makhargi	This study
D_DAG_13748	DAG	WB96	C2	Hap_43	KY911701	Y_Hap 04	KY911762	KY911932	S. scrofa	Russia	Village Dylim	This study
D_EST_11261	EST	WB97	C2	Hap_44	KY911703				S. scrofa	Estonia		This study
D_EST_11262	EST	WB97	C2	Hap_44	KY911704				S. scrofa	Estonia		This study
D_DAG_13749	DAG	WB98	C2	Hap_47	KY911708	Y_Hap 04	KY911763	KY911933	S. scrofa	Russia	Village Dylim	This study
D_DAG_13750	DAG	WB98	C2	Hap_47	KY911709	Y_Hap 04	KY911764	KY911935	S. scrofa	Russia	Village Madzhalis	This study
D_EST_11139	EST	WB98	C2	Hap_48	KY911715				S. scrofa	Estonia		This study
D_EST_11260	EST	WB98	C2	Hap_48	KY911714				S. scrofa	Estonia		This study
D_EST_11263	EST	WB98	C2	Hap_48	KY911713				S. scrofa	Estonia		This study
D_EST_11264	EST	WB98	C2	Hap_48	KY911711				S. scrofa	Estonia		This study
D_DAG_13188	DAG	WB99	C2	Hap_46	KY911707	Y_Hap 04	KY911761	KY911925	S. scrofa	Russia	Caucasian mountains	This study
SKR15	SKR	WB100	C2		AY879779				S. scrofa	S. Korea		Cho et al. 2009
D_IND_13034	IND	WB105	Not grouped	Hap_54	KY911730	Y_Hap 02	KY911840	KY911894	S. scrofa	Indonesia	Java, Purwokerto	This study
D_IND_13027	IND	WB106	Not grouped	Hap_55	KY911732				S. scrofa	Indonesia	Java, Bandung	This study
D_IND_13028	IND	WB106	Not grouped	Hap_55	KY911733				S. scrofa	Indonesia	Java, Bandung	This study
D_IND_14013	IND	WB106	Not grouped	Hap_55	KY911734	Y_Hap 02	KY911834	KY911914	S. scrofa	Indonesia	Java, Bandung	This study
D_IND_14014	IND	WB106	Not grouped	Hap_55	KY911735				S. scrofa	Indonesia	Java, Bandung	This study
D_IND_14015	IND	WB106	Not grouped	Hap_55	KY911736				S. scrofa	Indonesia	Java, Bandung	This study
D_IND_13033	IND	WB107	A	Hap_56	KY911737				S. scrofa	Indonesia	Java, Pacitan	This study
D_IND_14005	IND	WB108	A	Hap_57	KY911739				S. scrofa	Indonesia	Java, Banjarnegara	This study
D_IND_13031	IND	WB109	A	Hap_58	KY911742				S. scrofa	Indonesia	Java, Banjarnegara	This study
D_IND_13032	IND	WB109	A	Hap_58	KY911740				S. scrofa	Indonesia	Java, Purbalingga	This study
D_IND_14004	IND	WB109	A	Hap_58	KY911741				S. scrofa	Indonesia	Java, Purbalingga	This study
IN05_Y	IN	WB113	B		AY884713				S. scrofa	India		Larson et al. 2005
IND09_R	IND	WB114	A		AY884660				S. scrofa	Indonesia	Sumatra, Engano island	Larson et al. 2005
IND10_M	IND	WB115	A		AY884686				S. scrofa	Indonesia	Sumatra, Pulo Ungar	Larson et al. 2005
NEP02_R	NEP	WB116	B		AY884649				S. scrofa	Nepal	Royal Chitawan National Park, Charara Grassland	Larson et al. 2005
TUR_K	TUR	WB117	C2		AY884619				S. scrofa	Turkey	Izmir, North of Yeni Foca	Larson et al. 2005
IRA05	IRA	WB120	C3		KR075817				S. scrofa	Iran	Khorasan Razavi- Quchan	Khalizadeh et al. 2016
IRA07	IRA	WB120	C3		KR075799				S. scrofa	Iran	Mazandaran- Neka	Khalizadeh et al. 2016
IRA16	IRA	WB120	C3		KR075807				S. scrofa	Iran	Khorasan Shomali- Shirvan	Khalizadeh et al. 2016
IRA20	IRA	WB120	C3		KR075803				S. scrofa	Iran	Golestan- Gorgan	Khalizadeh et al. 2016
IRA21	IRA	WB120	C3		KR075802				S. scrofa	Iran	Golestan- Gorgan	Khalizadeh et al. 2016
IRA22	IRA	WB120	C3		KR075801				S. scrofa	Iran	Golestan- Gorgan	Khalizadeh et al. 2016
IRA23	IRA	WB120	C3		KR075800				S. scrofa	Iran	Golestan- Gorgan	Khalizadeh et al. 2016
IRA24	IRA	WB120	C3		KR075798				S. scrofa	Iran	Mazandaran- Kiasar	Khalizadeh et al. 2016
IRA25	IRA	WB120	C3		KR075797				S. scrofa	Iran	Mazandaran- Kiasar	Khalizadeh et al. 2016
IRA27	IRA	WB120	C3		KR075795				S. scrofa	Iran	Mazandaran	Khalizadeh et al. 2016
IRA29	IRA	WB120	C3		KR075793				S. scrofa	Iran	Mazandaran- Behshahr	Khalizadeh et al. 2016
IRA34	IRA	WB120	C3		KR075788				S. scrofa	Iran	Gilan	Khalizadeh et al. 2016
IRA35	IRA	WB120	C3		KR075787				S. scrofa	Iran	Qazvin	Khalizadeh et al. 2016
IRA36	IRA	WB120	C3		KR075786				S. scrofa	Iran	Qazvin	Khalizadeh et al. 2016
IRA37	IRA	WB120	C3		KR075785				S. scrofa	Iran	Qazvin	Khalizadeh et al. 2016
IRA06	IRA	WB121	C3		KR075816				S. scrofa	Iran	Khorasan Razavi- Quchan	Khalizadeh et al. 2016
IRA30	IRA	WB121	C3		KR075792				S. scrofa	Iran	Mazandaran- Behshahr	Khalizadeh et al. 2016
IRA08	IRA	WB122	C3		KR075815				S. scrofa	Iran	Khorasan Razavi- Quchan	Khalizadeh et al. 2016
IRA14	IRA	WB128	C3		KR075809				S. scrofa	Iran	Khorasan Razavi- Mashhad	Khalizadeh et al. 2016
IRA17	IRA	WB130	C3		KR075806				S. scrofa	Iran	Golestan- Gorgan	Khalizadeh et al. 2016
IRA31	IRA	WB130	C3		KR075791				S. scrofa	Iran	Mazandaran-Kiasar	Khalizadeh et al. 2016
IRA18	IRA	WB131	C2		KR075805				S. scrofa	Iran	Khorasan Razavi- Chenaran	Khalizadeh et al. 2016
IRA19	IRA	WB131	C2		KR075804				S. scrofa	Iran	Golestan- Gorgan	Khalizadeh et al. 2016
IRA32	IRA	WB134	C3		KR075790				S. scrofa	Iran	Mazandaran-Kiasar	Khalizadeh et al. 2016
IRA42	IRA	WB135	C2		KR075780				S. scrofa	Iran	Qazvin- Alamout	Khalizadeh et al. 2016
IRA43	IRA	WB135	C2		KR075779				S. scrofa	Iran	Kurdistan- Sanandaj	Khalizadeh et al. 2016
IRA44	IRA	WB135	C2		KR075778				S. scrofa	Iran	Azerbaijan Garbi- Mirabad	Khalizadeh et al. 2016
IRA52	IRA	WB136	C2		KR075770				S. scrofa	Iran	Ardabil- Sabalan	Khalizadeh et al. 2016
IRA53	IRA	WB136	C2		KR075769				S. scrofa	Iran	Ardabil- Nemin	Khalizadeh et al. 2016
IRA55	IRA	WB137	C2		KR075767				S. scrofa	Iran	Ardabil- Keshtosanate Mogan	Khalizadeh et al. 2016
IRA56	IRA	WB137	C2		KR075766				S. scrofa	Iran	Ardabil- Parsabad	Khalizadeh et al. 2016
Y_CYN_13209	CYN					Y_Hap 02	KY911838	KY911861	S. scrofa	China	Yunnan	This study
Y_IND_13029	IND					Y_Hap 02	KY911839	KY911856	S. scrofa	Indonesia	Sumbawa Besar	This study
Y_IND_14006	IND					Y_Hap 02	KY911837	KY911873	S. scrofa	Indonesia	Java, Purwokerto	This study
Y_IND_14007	IND					Y_Hap 02	KY911836	KY911878	S. scrofa	Indonesia	Java, Garut	This study
Y_IND_14008	IND					Y_Hap 02	KY911835	KY911899	S. scrofa	Indonesia	Java, Purwokerto	This study
Y_IND_14010	IND					Y_Hap 03	KY911841	KY911850	S. scrofa	Indonesia	Sumatra, Bengkulu	This study
Y_JPN_13014	JPN					Y_Hap 04	KY911766	KY911937	S. scrofa	Japan	Shizuoka Prefecture in Honshu	This study
Y_MON_13391	MON					Y_Hap 05	KY911753	KY911941	S. scrofa	Mongolia	N47 54 17.36 E92 06 59.67	This study
Y_MON_12399	MON					Y_Hap 02	KY911795	KY911918	S. scrofa	Mongolia	N48 28 20.86 E98 05 57.36	This study
Y_MON_13370	MON					Y_Hap 02	KY911797	KY911853	S. scrofa	Mongolia	N48 06 05.09 E107 53 02.41	This study
Y_MON_13381	MON					Y_Hap 02	KY911788	KY911912	S. scrofa	Mongolia	N47 44 36.61 E100 41 16.89	This study
Y_MON_13383	MON					Y_Hap 02	KY911789	KY911907	S. scrofa	Mongolia	N46 35 57.48 E102 21 30.17	This study
Y_MON_13388	MON					Y_Hap 02	KY911790	KY911881	S. scrofa	Mongolia	N48 56 40.13 E111 43 26.30	This study
Y_MON_13394	MON					Y_Hap 02	KY911783	KY911864	S. scrofa	Mongolia	N49 58 53.14 E106 43 25.51	This study
Y_RUP_9846	RUP					Y_Hap 02	KY911775	KY911908	S. scrofa	Russia	Primorsky Krai, Terney district	This study
Y_RUP_9848	RUP					Y_Hap 02	KY911777	KY911882	S. scrofa	Russia	Primorsky Krai, Terney district	This study
Y_RUP_9849	RUP					Y_Hap 02	KY911776	KY911865	S. scrofa	Russia	Primorsky Krai, Terney district	This study
Y_RUP_9850	RUP					Y_Hap 02	KY911771	KY911860	S. scrofa	Russia	Primorsky Krai, Terney district	This study
Y_KCC_9424	SKR					Y_Hap 02	NA	KY911887	S. scrofa	S. Korea	Chungcheongbuk-do	This study
Y_KGG_10498	SKR					Y_Hap 02	KY911830	KY911857	S. scrofa	S. Korea	Gyeonggi-do	This study
Y_KGW_12628	SKR					Y_Hap 02	KY911818	KY911922	S. scrofa	S. Korea	Gangwon-do	This study
Y_KGW_12629	SKR					Y_Hap 02	KY911814	KY911897	S. scrofa	S. Korea	Gangwon-do	This study
NA, Not available
References
Cho, I.C., Han, S.H., Fang, M., Lee, S.S., Ko, M.S., Lee, H., Lim, H.T., Yoo, C.K., Lee, J.H. & Jeon, J.T. (2009) The robust phylogeny of Korean wild boar (Sus scrofa coreanus) using partial D-loop sequence of mtDNA, Molecules and Cells, 28, 423-430.
Han, S.H., Oh, J.G., Cho, I.C., Ko, M. S., Kim, T.W., Chang, M. H., Kim, B.S., Park, S.G. & Oh, H.S. (2011) A molecular genetic analysis of the introduced wild boar species (Sus scrofa coreanus) on Mount Halla, Jeju Island, Korea, Korean Journal of Environment and Ecology, 25, 658-665. (written in Korean)
Khalizadeh, P., Rezaei, H.R., Fadakar, D., Serati, M., Aliabadian, M., Haile, J. & Goshtasb, H. (2016) Contact zone of Asian and European wild boar at North West of Iran. PLoS One, 11(7):e0159499.
Larson, G., Dobney, K. Albarella, U., Fang M., Matisoo-Smith, E., Robins, J., Lowden, S., Finlayson, H., Brand, T., Willerslev, E., Rowley-Conwy, P., Andersson, L. & Cooper, A. (2005) Worldwide phylogeography of wild boar reveals multiple centers of pig domestication, Science, 307, 1618-1621.
Larson, G., Liu, R., Zhao, X., Yuan, J., Fuller, D., Barton, L., Dobney, K., Fan, Q., Gu, Z., Liu, X.H., Luo, Y., Lv, P., Andersson, L.& Li, N. (2010) Patterns of East Asian pig domestication, migration, and turnover revealed by modern and ancient DNA, Proceedings of the National Academy of Sciences of the USA, 107, 7686-7691.
Okumura, N., Ishiguro, N., Nakano, M., Hirai, K., Matsui, A. & Sahara, M. (1996) Geographic population structure and sequence divergence in the mitochondrial DNA control region of the Japanese wild boar (Sus scrofa leucomystax), with reference to those of domestic pigs, Biochemical genetics, 34, 179-189.
Robins, J., Ross, H.A., Allen, M.S. & Matisoo-Smith, E. (2006) Taxonomy: Sus bucculentus revisited. Nature 440:E7.
Watanobe, T., Okumura, N., Ishiguro, N., Nakano, M., Matsui, A., Sahara, M. & Komatsu, M. (1999) Genetic relationship and distribution of the Japanese wild boar (Sus scrofa leucomystax) and Ryukyu wild boar (Sus scrofa riukiuanus) analysed by mitochondrial DNA, Molecular Ecology, 8, 1509-1512.
Watanobe, T., Ishiguro, N., Okumura, N., Nakano, M., Matsui, A., Hongo, H. & Ushiro, H. (2001) Ancient mitochondrial DNA reveals the origin of Sus scrofa from Rebun Island, Japan, Journal of Molecular Evolution, 52, 281-289.

## Sheet: Лист1
Location (Abbr.)	mtDNA control region				Y-chromosome
	N	h	Haplotypes		N	h	Haplotypes
Russia
Primorsky (RUP)	22	5	Hap01 (5), Hap02 (4), Hap03 (3), Hap17 (1), Hap30 (5)		9	1	Y_Hap03 (9)
Chita (RUC)	4	2	Hap15 (3), Hap18 (1)		2	1	Y_Hap03 (2)
Ural regions (RUU)	7	2	Hap45 (2), Hap49 (5)		5	3	Y_Hap01 (2), Y_Hap02 (2), Y_Hap03 (1)
Western regions (RUW)	8	4	Hap11 (2), Hap47 (1), Hap48 (1), Hap49 (4)		5	1	Y_Hap01 (5)
Dagestan (DAG)	6	3	Hap43 (3), Hap46 (1), Hap47 (2)		4	1	Y_Hap02 (4)
Estonia (EST)	6	2	Hap44 (2), Hap48 (4)		0	ㅡ	ㅡ
Mongolia (MON)	10	8	Hap04 (2), Hap05 (1), Hap07 (1), Hap09 (1), Hap10 (1), Hap13 (1), Hap15 (2), Hap16 (1)		12	2	Y_Hap01 (1), Y_Hap03 (11)
North Korea (NKR)	2	1	Hap41 (2)		0	ㅡ	ㅡ
South Korea
Mainland (KOR)	40	6	Hap24 (1), Hap31 (12), Hap38 (1), Hap40 (14), Hap41 (11), Hap42 (1)		26	1	Y_Hap03 (25)
Jeju Island (KJI)	29	2	Hap29 (28), Hap41 (1)		7	1	Y_Hap03 (7)
Japan (JPN)	13	5	Hap06 (4), Hap07 (6), Hap08 (1), Hap12 (1), Hap20 (1)		4	1	Y_Hap02 (4)
China
Xinjiang (CXJ)	7	2	Hap23 (1), Hap26 (6)		2	1	Y_Hap01 (2)
Yunnan (CYN)	7	6	Hap14 (1), Hap19 (2), Hap21 (1), Hap25 (1), Hap27 (1), Hap28 (1)		5	2	Y_Hap01 (4), Y_Hap03 (1)
Vietnam (VIE)	13	4	Hap22 (2), Hap32 (3), Hap33 (3), Hap39 (5)		5	1	Y_Hap03 (5)
Indonesia
Sus scrofa (IND)	16	9	Hap34 (1), Hap35 (1), Hap36 (1), Hap37 (2), Hap54 (1), Hap55 (5), Hap56 (1), Hap57 (1), Hap58 (3)		11	3	Y_Hap03 (8), Y_Hap04 (2), Y_Hap06 (1)
Sus celebensis (INDsc)	9	7	Hap50 (1), Hap51 (1), Hap52 (2), Hap53 (1), Hap59 (2), Hap60 (1), Hap61 (1)		6	1	Y_Hap06 (6)
Sus verrucosus (INDsv)	2	2	Hap54 (1), Hap56 (1)		2	2	Y_Hap03 (1), Y_Hap05 (1)
Total	201				105
	47

## Sheet: Лист2
16				cladeC3	cladeC2	cladeB	cladeA	cladeC1	2.52e-08
17		1	cladeC3		0.00471	0.00506	0.00472	0.00428
30		2	cladeC2	0.02537		0.00604	0.00535	0.00522
32		3	cladeB	0.02633	0.03196		0.00511	0.0056
52		4	cladeA	0.02642	0.02947	0.0282		0.0049
53		5	cladeC1	0.01905	0.02364	0.0263	0.02419
55
96
97			Clade A vs Clade B	1.11905e+06	202778
98			Clade B vs Clade C	1.06984e+06	184921
99			Clade C1+C2 vs C3	968651	175000
100
101
113
116
117
131
135
136
